# Supplementary material for: Molecular and Morphological Identification of Sarocladium Species Causing Sheath Rot of Rice in Thailand and Their Division into Physiological Races
Source: J Fungi (Basel). 2024 Jul 31;10(8):535. doi: 10.3390/jof10080535 (PMC11355557; doi:10.3390/jof10080535)
Supplement: Supplementary file 1 [file jof-10-00535-s001.zip]

Archive with 1 entries (1 files):
- jof-3105459-supplementary.pdf
